# Supplementary material for: Minor trauma-induced eccrine porocarcinoma of the toe in a patient on long-term carbamazepine: a case report and literature review
Source: Front Oncol. 2026 Feb 13;16:1727762. doi: 10.3389/fonc.2026.1727762 (PMC12945823; doi:10.3389/fonc.2026.1727762)
Supplement: Supplementary file 1 [file Table1.xlsx]

## Sheet: Sheet1
No.	Test Item	2025-02-21	Flag	2025-02-19	Unit
1	PT-INR	1.04		0.92
2	APTT	34.4		32.5	s
3	FIB	4.02	↑	6.51	g/L
4	TT	15.9		15.7	s
5	PT-R	1.03		0.94
6	PT-%	93		116	%
7	PT	13.8		12.5	s
