# Supplementary material for: Minor trauma-induced eccrine porocarcinoma of the toe in a patient on long-term carbamazepine: a case report and literature review
Source: Front Oncol. 2026 Feb 13;16:1727762. doi: 10.3389/fonc.2026.1727762 (PMC12945823; doi:10.3389/fonc.2026.1727762)
Supplement: Supplementary file 2 [file Table2.xlsx]

## Sheet: Sheet1
No.	Test Item	2025-02-21	Flag	2025-02-19	Unit	Reference Range
1	WBC	7.27		7.09	10^9/L	3.50-9.50
2	Neutrophil Percentage	72.8		72.2	%	40.00-75.00
3	Lymphocyte Percentage	15.5	↓	16.6	%	20.00-50.00
4	Monocyte Percentage	8.7		7.5	%	3.00-10.00
5	EO%	2.6		3.4	%	0.40-8.00
6	Basophil Percentage	0.4		0.3	%	0.00-1.00
7	Neutrophil Absolute Count	5.29		5.12	10^9/L	1.80-6.30
8	Lymphocyte Absolute Count	1.13		1.18	10^9/L	1.10-3.20
9	Monocyte Absolute Count	0.63	↑	0.53	10^9/L	0.10-0.60
10	EO#	0.19		0.24	10^9/L	0.02-0.52
11	Basophil Absolute Count	0.03		0.02	10^9/L	0.00-0.06
12	RBC	4.3		3.86	10^12/L	4.30-5.80
13	HGB	136		120	g/L	130-175
14	HCT	40.1		35.8	%	40-50
15	MCV	93.3		92.7	fL	82-100
16	MCH	31.6		31.1	pg	27.0-34.0
17	MCHC	339		335	g/L	316-354
18	RDW-CV	12.9		12.7	%	10.90-15.00
19	RDW-SD	44.2		43.1	fL	39.00-46.00
20	FLT	128		175	10^9/L	125-350
21	PCT	0.13		0.18	%	0.10-0.37
22	PDW	10.7		9.8	fL	10.00-20.00
23	MPV	10.1		10.2	fL	7.60-13.20
24	P-LCR	24.9		25.1	%	13.00-43.00
