# Supplementary material for: Minor trauma-induced eccrine porocarcinoma of the toe in a patient on long-term carbamazepine: a case report and literature review
Source: Front Oncol. 2026 Feb 13;16:1727762. doi: 10.3389/fonc.2026.1727762 (PMC12945823; doi:10.3389/fonc.2026.1727762)
Supplement: Supplementary file 3 [file Table3.xlsx]

## Sheet: Sheet1
No.	Test Item	2025-02-21	Flag	2025-02-19	Unit	Reference Range
1	ALT	18.76		39	U/L	9-50
2	AST	13.64	↓	23.5	U/L	15-40
3	AST/ALT	0.73		0.6		0.5-1.5
4	TP	64.81	↓	66.8	g/L	65-85
5	ALb	34.44	↓	34	g/L	40-55
6	GLb	30.37		30.68	g/L	20-40
7	A/G	1.13	↓	1.22		1.2-2.4
8	GGT	79.75	↑	152.6	U/L	10-60
9	ALP	188	↑	92.3	U/L	45-125
10	TB	11.89		17	μmol/L	0-26
11	CB	4.89		5.19	μmol/L	0-6
12	UC	7		6.74	μmol/L	0-18
13	TBA	3.82		8.55	μmol/L	0-10
14	LDH	171.73		241	U/L	120-250
15	Urea	4.82		5.5	mmol/L	3.1-8
16	Cr	60.42		48.3	μmol/L	57-97
17	UA	143.67		88.4	μmol/L	208-428
18	Cys-C	0.95		0.93	mg/L	0.6-1.55
19	K+	3.56		3.52	mmol/L	3.5-5.3
20	Na+	139.87		136.4	mmol/L	137-147
21	Cl-	103.11		100.84	mmol/L	99-110
22	CO2	28.1		29	mmol/L	20-31
23	GLu	5.14		5.76	mmol/L	3.9-6.1
24	eGFR	>90		>90		>90.00
25	eGFR cr	>90		>90		>90.00
