# Supplementary material for: Minor trauma-induced eccrine porocarcinoma of the toe in a patient on long-term carbamazepine: a case report and literature review
Source: Front Oncol. 2026 Feb 13;16:1727762. doi: 10.3389/fonc.2026.1727762 (PMC12945823; doi:10.3389/fonc.2026.1727762)
Supplement: Supplementary file 4 [file Table4.xlsx]

## Sheet: Sheet1
No.	Test Item	2025-02-19	2025-02-21	Unit
1	Vitamin A		0.44	mg/L
2	Vitamin D2 (25-OH-D2)	0.78	8.85	ng/ml
3	Vitamin D3 (25-OH-D3)	8.9	12	ng/ml
4	Total Vitamin D (25-OH-D)	9.32	20.85	ng/ml
